# Supplementary material for: Fabrication of Flexible All-Solid-State Asymmetric Supercapacitor Device via Full Recycling of Heated Tobacco Waste Assisted by PLA Gelation Template Method
Source: Gels. 2023 Jan 23;9(2):97. doi: 10.3390/gels9020097 (PMC9956904; doi:10.3390/gels9020097)
Supplement: Supplementary file 1 [file gels-09-00097-s001.zip]

Archive with 1 entries (1 files):
- gels-2167881-supplementary.pdf
